# Supplementary material for: A Systematic Review and an Updated Meta-Analysis of Fenestrated/Branched Endovascular Aortic Repair of Chronic Post-Dissection Thoracoabdominal Aortic Aneurysms
Source: J Clin Med. 2024 Jan 11;13(2):410. doi: 10.3390/jcm13020410 (PMC10816959; doi:10.3390/jcm13020410)
Supplement: Supplementary file 1 [file jcm-13-00410-s001.zip]

Archive with 1 entries (1 files):
- jcm-2795434-supplementary.pdf
